# Supplementary material for: Synthesis of Renewable High-Density Fuel with Vanillin and Cyclopentanone Derived from Hemicellulose
Source: Molecules. 2023 Jun 27;28(13):5029. doi: 10.3390/molecules28135029 (PMC10343900; doi:10.3390/molecules28135029)
Supplement: Supplementary file 1 [file molecules-28-05029-s001.zip]

Archive with 1 entries (1 files):
- molecules-2398877-supplementary.pdf
